# Supplementary material for: Nasal Carriage of Staphylococcus aureus among Children in the Ashanti Region of Ghana
Source: PLoS One. 2017 Jan 20;12(1):e0170320. doi: 10.1371/journal.pone.0170320 (PMC5249101; doi:10.1371/journal.pone.0170320)
Supplement: S1 Dataset — (TXT) [file pone.0170320.s001.txt]

Sex	Ageinmonths	spatype	ST	nucA 	tst	pvl	mecA	mecC	Fox	Pen	Tet	Lzd	Cip	E	Tgc	Cl	Sxt	Cn	Va	spatype_iso2 	MLST_iso2	nucA_iso2 	tst_iso2 	pvl_iso2 	mecA_iso2 	mecC_iso2 	Fox_iso2	Pen_iso2	Tet_iso2	Lzd_iso2	Cip_iso2	E_iso2	Tgc_iso2	Cl_iso2	Sxt_iso2	Cn_iso2	Va_iso2
1 Female	78	t939	ST45	1	0	0			S	R	S	S	S	S	S	S	S	S	S																		
0 Male	90																																				
1 Female	20																																				
1 Female	96	t939	ST45	1	0	0			S	R	S	S	S	S	S	S	S	S	S																		
1 Female	36																																				
0 Male	36																																				
1 Female	71																																				
0 Male	13																																				
1 Female	14																																				
0 Male	60																																				
0 Male	84																																				
0 Male	96																																				
1 Female	34																																				
0 Male	40	t318	ST30	1	0	1			S	R	S	S	S	S	S	S	S	S	S																		
1 Female	10	t314	ST121	1	0	1			S	R	S	S	S	S	S	S	R	S	S																		
1 Female	17																																				
0 Male	67																																				
0 Male	20																																				
1 Female	22																																				
1 Female	25																																				
0 Male	35																																				
0 Male	13																																				
1 Female	7																																				
0 Male	120																																				
1 Female	51																																				
0 Male	12																																				
1 Female	15																																				
1 Female	30	t346	ST15	1	0	1			S	R	R	S	S	S	S	S	S	S	S																		
0 Male	81	t084	ST15	1	0	1			S	R	R	S	S	S	S	S	S	S	S																		
0 Male	19																																				
0 Male	10																																				
0 Male	45																																				
0 Male	36	t1096	ST152	1	0	1	1	0	R	R	R	S	S	S	S	S	S	S	S																		
1 Female	37																																				
0 Male	36	t2147	ST30	1	0	0			S	R	R	S	S	S	S	S	S	S	S																		
1 Female	62	t127	ST1	1	1	0			S	R	S	S	S	S	S	S	S	S	S																		
0 Male	25	t355	ST152	1	0	1			S	R	R	S	S	S	S	S	S	S	S																		
0 Male	55																																				
1 Female	12																																				
0 Male	50																																				
1 Female	144																																				
1 Female	60																																				
1 Female	41	t084	ST15	1	0	1			S	R	S	S	S	S	S	S	S	S	S																		
0 Male	58																																				
0 Male	20	t314	ST121	1	0	1			S	R	S	S	S	S	S	S	S	S	S																		
0 Male	9																																				
1 Female	137																																				
1 Female	60																																				
1 Female	63	t939	ST45	1	0	0			S	R	S	S	S	S	S	S	S	S	S																		
0 Male	40																																				
1 Female	65																																				
0 Male	14																																				
1 Female	26																																				
0 Male	8	t084	ST15	1	0	0			S	R	S	S	S	S	S	S	R	S	S																		
1 Female	84	t355	ST152	1	0	1			S	R	S	S	S	S	S	S	S	S	S																		
0 Male	37																																				
0 Male	7																																				
1 Female	147																																				
1 Female	6																																				
0 Male	9																																				
1 Female	36																																				
1 Female	36	t939	ST45	1	0	0			S	R	S	S	S	S	S	S	S	S	S																		
0 Male	72																																				
1 Female	23																																				
0 Male	96	t385	ST15	1	0	1			S	R	S	S	S	S	S	S	S	S	S																		
1 Female	97																																				
1 Female	14																																				
0 Male	84																																				
0 Male	1	t363	ST30	1	0	1			S	R	S	S	S	S	S	S	S	S	S																		
0 Male	46																																				
0 Male	30																																				
0 Male	8																																				
0 Male	41																																				
1 Female	20																																				
0 Male	72																																				
1 Female	24																																				
0 Male	96																																				
0 Male	92																																				
1 Female	70	t355	ST152	1	0	1			S	R	R	S	S	S	S	S	S	S	S																		
1 Female	29																																				
1 Female	35																																				
0 Male	36																																				
0 Male	36	t314	ST121	1	1	1			S	R	R	S	S	R	S	S	S	S	S																		
0 Male	74																																				
0 Male	62																																				
1 Female	7	t1476	ST8	1	0	0			S	R	S	S	S	S	S	S	S	S	S																		
1 Female	84	t6063	ST3248	1	1	0			S	R	R	S	S	S	S	S	S	S	S																		
1 Female	156																																				
1 Female	60																																				
1 Female	26	t1114	ST121	1	0	1			S	R	R	S	S	S	S	S	S	S	S																		
0 Male	27																																				
0 Male	20																																				
1 Female	15	t084	ST15	1	0	1			S	R	R	S	S	S	S	S	S	S	S																		
1 Female	120	t1123	ST152	1	0	1			S	R	R	S	S	R	S	S	S	S	S																		
0 Male	15																																				
0 Male	24																																				
0 Male	54																																				
0 Male	35																																				
0 Male	9																																				
0 Male	59																																				
0 Male	108																																				
1 Female	50	t363	ST30	1	0	1			S	R	S	S	S	S	S	S	S	S	S																		
0 Male	29																																				
1 Female	17																																				
1 Female	36																																				
1 Female	36	t939	ST45	1	0	0			S	R	S	S	S	S	S	S	S	S	S																		
0 Male	50																																				
0 Male	5																																				
0 Male	19																																				
1 Female	28																																				
0 Male	120	t314	ST121	1	0	1			S	R	S	S	S	S	S	S	S	S	S																		
1 Female	18	t314	ST121	1	0	1			S	R	R	S	S	S	S	S	S	S	S																		
0 Male	24																																				
1 Female	65																																				
0 Male	39																																				
1 Female	24																																				
0 Male	76																																				
0 Male	13																																				
0 Male	22																																				
0 Male	25																																				
0 Male	24																																				
0 Male	10	t355	ST152	1	0	1			S	R	R	S	S	S	S	S	S	S	S																		
1 Female	96																																				
0 Male	47																																				
1 Female	19																																				
0 Male	72																																				
0 Male	78	t1123	ST152	1	0	1			S	S	R	S	S	R	S	R	I	S	S																		
1 Female	16	t311	ST121	1	0	0			S	R	R	S	S	R	S	S	S	S	S																		
1 Female	43																																				
0 Male	120	t15728	ST707	1	1	0			S	R	S	S	S	S	S	S	S	S	S																		
1 Female	8																																				
0 Male	36																																				
0 Male	64																																				
0 Male	36																																				
1 Female	19																																				
0 Male	8	t127	ST1	1	1	1			S	R	R	S	S	S	S	S	S	S	S																		
0 Male	22																																				
0 Male	28	t1510	ST508	1	1	0			S	R	S	S	S	S	S	S	S	S	S																		
1 Female	48	t084 	ST15	1	1	0			S	R	R	S	S	S	S	S	S	S	S																		
0 Male	24																																				
0 Male	21																																				
1 Female	109	t939	ST45	1	0	0			S	R	R	S	S	S	S	S	S	S	S																		
1 Female	8																																				
1 Female	29																																				
0 Male	53	t084	ST15	1	0	1			S	R	S	S	S	S	S	S	S	S	S																		
0 Male	17																																				
0 Male	84	t157	ST45	1	1	0			S	R	R	S	S	S	S	S	S	S	S																		
1 Female	25																																				
0 Male	46																																				
0 Male	16																																				
1 Female	103																																				
0 Male	29																																				
0 Male	21																																				
0 Male	20																																				
1 Female	81	t1299	ST152	1	0	1			S	R	S	S	S	S	S	S	S	S	S																		
0 Male	108																																				
1 Female	56	t1299	ST152	1	0	1			S	R	R	S	S	S	S	S	S	S	S																		
0 Male	1	t355	ST152	1	0	1			S	R	S	S	R	I	S	S	S	S	S																		
0 Male	30																																				
0 Male	5																																				
0 Male	36																																				
0 Male	26																																				
1 Female	55																																				
0 Male	17																																				
0 Male	47																																				
0 Male	8																																				
1 Female	31																																				
1 Female	25																																				
0 Male	27																																				
0 Male	6																																				
1 Female	117																																				
0 Male	14																																				
0 Male	17	t5047	ST377	1	0	1			S	R	R	S	S	S	S	S	S	S	S																		
0 Male	39																																				
1 Female	120	t616	ST944	1	0	0			S	S	S	S	S	S	S	R	S	S	S																		
0 Male	60																																				
1 Female	12																																				
0 Male	5																																				
0 Male	52	t939	ST45	1	0	0			S	S	S	S	S	S	S	R	S	S	S																		
0 Male	31																																				
1 Female	156	t355	ST152	1	0	0			S	R	S	S	S	S	S	S	S	S	S																		
1 Female	17																																				
0 Male	13																																				
1 Female	63																																				
0 Male	42	t355	ST152	1	0	1			S	R	S	S	S	S	S	S	S	S	S																		
0 Male	132																																				
0 Male	84	t939	ST45	1	0	0			S	R	S	S	S	S	S	S	S	S	S	t355	ST152	1	0	1			S	R	S	S	S	S	S	S	S	S	S
1 Female	52																																				
0 Male	24																																				
0 Male	96	t4454	ST45	1	0	0	1	0	R	R	R	S	S	S	S	S	S	S	S																		
1 Female	40																																				
0 Male	8																																				
1 Female	19	t314	ST121	1	0	1			S	R	R	S	S	S	S	S	S	S	S																		
1 Female	19																																				
1 Female	15																																				
1 Female	50																																				
1 Female	28	t085	ST15	1	1	0			S	R	I	S	R	R	S	S	S	S	S																		
0 Male	30																																				
0 Male	13																																				
1 Female	40																																				
0 Male	8																																				
0 Male	24																																				
1 Female	96	t127	ST1	1	0	1			S	R	S	S	S	S	S	S	S	S	S																		
1 Female	12																																				
0 Male	168																																				
1 Female	60																																				
0 Male	36	t311	ST121	1	1	0			S	R	S	S	S	S	S	I	S	S	S																		
1 Female	36																																				
0 Male	13																																				
0 Male	10																																				
1 Female	83																																				
1 Female	16	t1114	ST121	1	0	0			S	R	S	S	S	S	S	S	S	S	S																		
0 Male	2																																				
0 Male	15																																				
1 Female	70																																				
0 Male	26																																				
1 Female	48	t1299	ST152	1	0	0			S	R	S	S	S	S	S	S	S	S	S																		
1 Female	38																																				
1 Female	85																																				
0 Male	13																																				
1 Female	13																																				
0 Male	56																																				
0 Male	27	t355	ST152	1	0	1			S	R	R	S	S	R	S	S	S	S	S																		
0 Male	60																																				
0 Male	147	t355	ST152	1	1	1			S	R	R	S	S	S	S	S	S	S	S																		
1 Female	80																																				
0 Male	1																																				
0 Male	32																																				
1 Female	24																																				
1 Female	9																																				
1 Female	84	t939	ST45	1	0	0			S	R	S	S	S	S	S	S	S	S	S																		
0 Male	14																																				
1 Female	14																																				
0 Male	10																																				
0 Male	27																																				
1 Female	16																																				
1 Female	8																																				
1 Female	96	t537	ST72	1	0	0			S	R	S	S	S	S	S	S	S	S	S																		
1 Female	48																																				
0 Male	26																																				
1 Female	14																																				
1 Female	30																																				
1 Female	8																																				
1 Female	24																																				
1 Female	3																																				
0 Male	72																																				
1 Female	12																																				
1 Female	20																																				
1 Female	49	t186	ST88	1	0	1			S	R	R	S	S	S	S	S	S	S	S																		
1 Female	29																																				
1 Female	34																																				
0 Male	29																																				
1 Female	96																																				
1 Female	84	t355	ST152	1	0	0			S	R	R	S	S	S	S	S	S	S	S																		
0 Male	24	t355	ST152	1	0	1			S	R	R	S	S	S	S	S	S	S	S																		
1 Female	12																																				
1 Female	144																																				
0 Male	108																																				
0 Male	84																																				
1 Female	21																																				
0 Male	96	t084	ST15	1	0	1			S	R	S	S	S	S	S	S	S	S	S																		
1 Female	130																																				
1 Female	144																																				
0 Male	16																																				
1 Female	36	t355	ST152	1	0	1			S	R	R	S	S	S	S	S	S	S	S																		
0 Male	7																																				
1 Female	31																																				
0 Male	59																																				
1 Female	72																																				
1 Female	3																																				
0 Male	20																																				
1 Female	18																																				
1 Female	7																																				
0 Male	46																																				
0 Male	15																																				
0 Male	48																																				
0 Male	30																																				
0 Male	158																																				
1 Female	18																																				
0 Male	38																																				
0 Male	24																																				
0 Male	60																																				
0 Male	39																																				
0 Male	21																																				
0 Male	72																																				
0 Male	84																																				
1 Female	8																																				
1 Female	48																																				
0 Male	2																																				
1 Female	74	t314	ST121	1	0	1			S	R	R	S	S	S	S	S	S	S	S																		
0 Male	71																																				
1 Female	8																																				
1 Female	23																																				
0 Male	113	t1299	ST152	1	0	1			S	S	S	S	S	S	S	S	S	S	S																		
1 Female	40																																				
1 Female	19	t084	ST15	1	0	0			S	R	R	S	S	S	S	S	S	S	S	t311	ST121	1	0	0			S	R	R	S	S	S	S	S	S	S	S
0 Male	20																																				
1 Female	11																																				
1 Female	36																																				
1 Female	80																																				
0 Male	46																																				
1 Female	7																																				
0 Male	11																																				
1 Female	5																																				
0 Male	10																																				
1 Female	36																																				
1 Female	12																																				
1 Female	48																																				
0 Male	60																																				
1 Female	36																																				
1 Female	54																																				
1 Female	4																																				
0 Male	24																																				
1 Female	84																																				
0 Male	84																																				
0 Male	37																																				
1 Female	3	t355	ST152	1	0	1			S	R	R	S	S	S	S	S	S	S	S																		
1 Female	31																																				
0 Male	9																																				
1 Female	36																																				
1 Female	55																																				
1 Female	10																																				
1 Female	42																																				
1 Female	37																																				
0 Male	70																																				
0 Male	50																																				
0 Male	30																																				
0 Male	60																																				
1 Female	13																																				
0 Male	127																																				
1 Female	8																																				
0 Male	96	t616	ST944	1	0	0			S	R	S	S	S	S	S	S	S	S	S																		
1 Female	23	t084	ST15	1	0	0			S	R	R	S	S	S	S	S	S	S	S																		
1 Female	35																																				
0 Male	25																																				
1 Female	24																																				
0 Male	120																																				
0 Male	40																																				
1 Female	33																																				
0 Male	24																																				
0 Male	48																																				
1 Female	16																																				
0 Male	15																																				
0 Male	24																																				
1 Female	24																																				
1 Female	5																																				
0 Male	36	t451	ST18	1	0	1			S	R	R	S	S	S	S	S	R	S	S																		
1 Female	120																																				
1 Female	41	t084	ST15	1	0	1			S	R	R	S	S	S	S	S	S	S	S																		
1 Female	15																																				
1 Female	1																																				
1 Female	38																																				
0 Male	15																																				
1 Female	30	t311	ST121	1	0	1			S	R	R	S	S	S	S	S	S	S	S																		
0 Male	9																																				
1 Female	25																																				
1 Female	6																																				
1 Female	24																																				
1 Female	36	t363	ST30	1	0	1			S	R	S	S	S	S	S	S	S	S	S																		
1 Female	24																																				
1 Female	156																																				
1 Female	12	t084	ST15	1	0	1			S	R	R	S	S	S	S	S	S	S	S																		
1 Female	35																																				
0 Male	10																																				
1 Female	60	t311	ST121	1	0	1			S	R	R	S	S	S	S	S	S	S	S																		
0 Male	8																																				
0 Male	11	t4104	ST88	1	0	1			S	R	R	S	S	S	S	S	S	S	S																		
0 Male	4																																				
1 Female	10																																				
0 Male	35																																				
1 Female	60																																				
0 Male	45																																				
0 Male	10	t311	ST121	1	0	1			S	R	R	S	S	S	S	S	S	S	S																		
1 Female	32																																				
1 Female	49	t4454	ST45	1	0	0			S	R	R	S	S	S	S	R	S	S	S																		
1 Female	13																																				
1 Female	25																																				
0 Male	8																																				
0 Male	48																																				
1 Female	13																																				
0 Male	36																																				
1 Female	25																																				
0 Male	11																																				
1 Female	36	t645	ST121	1	0	0			S	R	R	S	S	S	S	S	S	R	S																		
1 Female	15	t355	ST152	1	0	1			S	R	S	S	S	S	S	S	S	S	S																		
0 Male	21																																				
1 Female	144																																				
1 Female	36																																				
0 Male	48	t355	ST152	1	0	1			S	R	R	S	S	R	S	S	S	R	S																		
1 Female	5																																				
0 Male	20																																				
0 Male	108																																				
1 Female	52	t355	ST152	1	0	1			S	R	R	S	S	S	S	S	S	S	S																		
0 Male	24																																				
0 Male	56	t1172	ST152	1	1	1			S	R	R	S	S	S	S	S	S	S	S																		
1 Female	45																																				
0 Male	12																																				
1 Female	41																																				
0 Male	4																																				
0 Male	27																																				
1 Female	12	t355	ST152	1	0	1			S	R	R	S	S	R	S	S	S	S	S																		
1 Female	132	t939	ST45	1	0	0			S	R	S	S	S	S	S	S	S	S	S																		
1 Female	18																																				
0 Male	48																																				
1 Female	17	t355	ST152	1	0	1			S	R	R	S	S	I	S	S	S	S	S																		
1 Female	34	t311	ST121	1	0	1			S	R	R	S	S	S	S	S	S	S	S																		
0 Male	68	t4104	ST88	1	0	1			S	R	R	S	S	S	S	S	S	S	S																		
0 Male	18	t084	ST15	1	0	1			S	R	R	S	S	S	S	S	S	S	S																		
0 Male	20	t084	ST15	1	0	0			S	R	R	S	S	R	S	S	S	S	S																		
0 Male	29	t084	ST15	1	0	1			S	R	R	S	S	S	S	S	S	S	S																		
0 Male	24	t4454	ST45	1	0	1			S	R	R	S	S	S	S	S	S	S	S																		
1 Female	35																																				
0 Male	60																																				
0 Male	108																																				
0 Male	26	t021	ST30, ST33, ST55	1	0	0			S	R	R	S	S	R	S	R	S	R	S																		
0 Male	24																																				
1 Female	94																																				
1 Female	24																																				
1 Female	18																																				
1 Female	66																																				
1 Female	34																																				
0 Male	97																																				
0 Male	26	t084	ST15	1	0	1			S	R	R	S	S	S	S	S	S	S	S																		
1 Female	41	t1096	ST152	1	0	1			S	S	S	S	S	S	S	S	S	S	S																		
1 Female	53	t084	ST15	1	0	1			S	R	R	S	S	S	S	S	S	S	S																		
0 Male	24	t939	ST45	1	0	0			S	R	S	S	S	S	S	S	S	S	S																		
0 Male	20																																				
0 Male	41	t6063	ST3248	1	1	0			S	R	S	S	S	S	S	S	S	S	S																		
1 Female	65	t537	ST72	1	1	0			S	R	S	S	S	S	S	S	S	S	S																		
1 Female	70																																				
0 Male	72	t355	ST152	1	1	1			S	R	R	S	S	S	S	S	S	S	S																		
0 Male	41																																				
0 Male	25																																				
0 Male	34	t311	ST121	1	0	1			S	R	R	S	S	S	S	S	S	S	S																		
1 Female	37																																				
1 Female	24																																				
0 Male	40	t355	ST152	1	0	1			S	R	R	S	S	S	S	S	S	S	S																		
0 Male	103																																				
0 Male	24																																				
0 Male	25																																				
1 Female	48																																				
0 Male	24																																				
0 Male	11																																				
0 Male	54	t1096	ST152	1	0	1			S	R	S	S	S	S	S	S	S	S	S																		
0 Male	84	t4454	ST45	1	0	0			S	R	R	S	S	S	S	S	S	S	S																		
0 Male	44																																				
0 Male	144	t084	ST15	1	1	1			S	R	S	S	S	S	S	S	S	S	S																		
1 Female	23	t591	ST1	1	0	0			S	R	S	S	S	S	S	S	S	S	S																		
0 Male	12																																				
1 Female	16																																				
1 Female	18																																				
0 Male	108																																				
0 Male	144																																				
1 Female	96	t15727	ST508	1	1	0			S	R	S	S	S	S	S	S	S	S	S																		
0 Male	23																																				
1 Female	6																																				
0 Male	37																																				
1 Female	156																																				
1 Female	120																																				
0 Male	48																																				
1 Female	108																																				
1 Female	36	t939	ST45	1	0	0			S	R	S	S	S	S	S	S	S	S	S	t4454	ST45																
1 Female	32																				not done	1	0	1			S	R	R	S	S	S	S	S	S	S	S
0 Male	30																																				
0 Male	33																																				
1 Female	8																																				
0 Male	29																																				
1 Female	23																																				
0 Male	36	t355	ST152	1	0	1			S	R	R	S	S	S	S	S	S	S	S																		
0 Male	9																																				
0 Male	15																																				
0 Male	49																																				
0 Male	108	t311	ST121	1	0	0			S	R	S	S	S	R	S	S	S	S	S																		
0 Male	132																																				
1 Female	72																																				
1 Female	22																																				
1 Female	17																																				
1 Female	129																																				
1 Female	40																																				
0 Male	23																																				
0 Male	25																																				
0 Male	9																																				
0 Male	13																																				
1 Female	39																																				
0 Male	60	t084	ST15	1	0	0			S	R	S	S	S	S	S	S	S	S	S																		
1 Female	3																																				
1 Female	9																																				
1 Female	17																																				
0 Male	13																																				
1 Female	33																																				
0 Male	14																																				
0 Male	36																																				
1 Female	19																																				
0 Male	13																																				
1 Female	10																																				
0 Male	3																																				
0 Male	16																																				
1 Female	20																																				
0 Male	40																																				
1 Female	40																																				
0 Male	20																																				
0 Male	25																																				
0 Male	8	t450	ST5	1	0	0			S	R	R	S	S	R	S	S	S	S	S																		
0 Male	47																																				
0 Male	36																																				
0 Male	144																																				
0 Male	17	t355	ST152	1	0	0			S	R	S	S	S	S	S	S	S	S	S																		
1 Female	120																																				
0 Male	60																																				
0 Male	13	t355	ST152	1	0	1			S	R	R	S	S	S	S	S	S	S	S																		
0 Male	72																																				
0 Male	4																																				
0 Male	36																																				
1 Female	12																																				
0 Male	36																																				
0 Male	71	t939	ST45	1	0	1			S	R	S	S	S	S	S	S	S	S	S																		
0 Male	156																																				
1 Female	6	t008	ST8	1	0	0			S	R	S	S	S	S	S	S	S	S	S																		
1 Female	11																																				
0 Male	17																																				
0 Male	48																																				
1 Female	11																																				
0 Male	22																																				
1 Female	60																																				
0 Male	96																																				
1 Female	23																																				
0 Male	22																																				
1 Female	46	t355	ST152	1	0	0			S	R	S	S	S	S	S	S	S	S	S																		
0 Male	61																																				
0 Male	48																																				
0 Male	6																																				
0 Male	6																																				
0 Male	120	t008	ST8	1	0	0			S	R	S	S	S	S	S	S	S	S	S																		
1 Female	108																																				
1 Female	120																																				
0 Male	28																																				
1 Female	4																																				
0 Male	9																																				
1 Female	28	t008	ST8	1	0	0			S	S	S	S	S	S	S	R	S	S	S																		
1 Female	46																																				
1 Female	146																																				
1 Female	72																																				
1 Female	21																																				
0 Male	172																																				
